# Supplementary material for: A Highly Sensitive and Group-Specific Enzyme-Linked Immunosorbent Assay (ELISA) for the Detection of AFB1 in Agriculture and Aquiculture Products
Source: Molecules. 2024 May 12;29(10):2280. doi: 10.3390/molecules29102280 (PMC11124235; doi:10.3390/molecules29102280)
Supplement: Supplementary file 1 [file molecules-29-02280-s001.zip]

Archive with 1 entries (1 files):
- molecules-2975970-supplementary.pdf
